# Supplementary material for: A fourth subtype of retinoic acid receptor-related orphan receptors is activated by oxidized all-trans retinoic acid in medaka (Oryzias latipes)
Source: Zoological Lett. 2017 Aug 11;3:11. doi: 10.1186/s40851-017-0074-7 (PMC5553892; doi:10.1186/s40851-017-0074-7)
Supplement: Supplementary file 1 — Tested compounds. (XLSX 11 kb) [file 40851_2017_74_MOESM1_ESM.xlsx]

## Sheet: Table2
SI TABLE 1. Tested compounds
Sterol	Cholesterol
	20a-hydroxycholesterol
	7a-hydroxycholesterol
	7b-hydroxycholesterol
	7-ketocholesterol				.
	cholesterol
	22R-hydroxycholesterol
	25-hydroxycholesterol
Steroids	cortisol
	cortisone
	corticosterone
	11-deoxycorticosterone
	aldosterone
	pregnenolone
	progesterone
	17-hydroxyprogesterone
	20β-hydroxy-4-pregnen-3-one
	17a,20b-dihydroxy-4-pregnen-3-one
	17α,20α-dihydroxy-4-pregnen-3-one
	17α,20β,21- trihydroxy-4-pregnen-3-one
	17α,21- dihydroxyprogesterone (11-deoxycortisol)
	testosterone
	5α-dihydrotestosterone
	5β-dihydrotestosterone
	11-ketotestosterone
	11β-hydroxytestosterone
	11-ketoetiocholanolone
	androstenedione
	11β-hydroxyandrostenedione
	11-ketoandrostenedione
	dehydroepiandrosterone
	5α-androstane-3β,17β-diol
	estrone
	estradiol
	estriol
	vitamin D3 (VD3)
	25-hydroxy VD3
	1,25-dihydroxy VD3
	7-dehydrocholesterol
	vitamin D2
Bile acids	lithocholic acid and
	chenodeoxycholic acid
Fatty acids	oleic acid
	linoleic acid
	4,7,10,13,16,19- docosahexaenoic acid
Amino acid derivatives	3,3',5,5'-tetraiodothyronine
	3,5,3'-triiodothyronine
	3,3',5'-triiodothyronine
	3,3'-diiodothyronine
	3,5-diiodothyronine
	L-3,4-dihydroxyphenylalanine
	dopamine
	noradrenaline
	adrenaline
	serotonin
	N-acetylserotonin
	melatonin
	5-methoxytryptamine
	6-hydroxymelatonin
Retinoid	all-trans retinoic alcohol (retinol)
	all-trans retinoic aldehyde (retinal)
	all-trans retinoic acid (ATRA)
	all-trans 4-hydroxyretinoic acid
	all-trans 4-ketoretinoic acid
	all-trans 5,6-epoxyretinoic acid
	11-cis retinoic alcohol
	11-cis retinoic aldehyde
	11-cis retinoic acid
	9-cis retinoic acid
	13-cis retinoic acid
Other	acetylcholine
	prostaglandin F2a
	prostaglandin E2
